# Supplementary material for: Isobornylchalcones as Scaffold for the Synthesis of Diarylpyrazolines with Antioxidant Activity
Source: Molecules. 2021 Jun 11;26(12):3579. doi: 10.3390/molecules26123579 (PMC8230786; doi:10.3390/molecules26123579)
Supplement: Supplementary file 1 [file molecules-26-03579-s001.zip]

Archive with 1 entries (1 files):
- molecules-1255456-supplementary.pdf
